# Supplementary material for: Classical celiac disease is more frequent with a double dose of HLA-DQB1*02: A systematic review with meta-analysis
Source: PLoS One. 2019 Feb 14;14(2):e0212329. doi: 10.1371/journal.pone.0212329 (PMC6375622; doi:10.1371/journal.pone.0212329)
Supplement: S3 Table — (XLSX) [file pone.0212329.s003.xlsx]

## Sheet: Munka1
Histology at diagnosis: Atrophic/non-atrophic
Study	Zero dose		Single dose		Double dose		Subgroups
	Atrophic	Non-atrophic	Atrophic	Non-atrophic	Atrophic	Non-atrophic
Rostami-Nejad et al. 2014	9	5	17	13	8	7	Children and adults
Thomas et al. 2009	37	5	240	7	67	4	Adults
Nenna et al. 2008	24	2	83	2	12	1	Children
Araya et al. 2015	3	4	21	4	11	1	Children and adults
Kabatova et al. 2017	73	5	84	13	41	1	Children
Colombe et al. 2015	16	21	5	2	31	14	Adults
Mohammed et al. 2014	3	4	7	1	16	0	Children and adults
Vegas-Sanchez et al. 2015	1	2	6	1	1	1	Adults
Histology at diagnosis: Marsh 3c vs. Marsh 3ab
Study	Zero dose				Single dose				Double dose				Subgroups
	Marsh 3a	Marsh 3b	Marsh 3ab	Marsh 3c	Marsh 3a	Marsh 3b	Marsh 3ab	Marsh 3c	Marsh 3a	Marsh 3b	Marsh 3ab	Marsh 3c
Thomas et al. 2009	4	17	21	16	25	90	115	125	16	24	40	27	Adults
Karinen et al. 2006	3	5	8	1	9	63	72	31	2	15	17	15	Adults
Jores et al. 2007	7	4	11	6	12	31	43	50	7	20	27	50	Children
Nenna et al. 2008	2	2	4	20	3	26	29	54	2	4	6	6	Children
Kabatova et al. 2017	12	33	45	28	23	29	52	32	5	18	23	18	Children
Hanif et al. 2017	1	1	2	1	4	1	5	0	1	2	3	1	Children
Mohammed et al. 2014	2	2	4	1	1	3	4	2	5	4	9	6	Children and adults
Vegas-Sanchez et al. 2015	0	0	0	1	3	3	6	0	1	0	1	0	Adults
Age at diagnosis
Study	Zero dose			Single dose			Double dose			Subgroups
	Mean	SD	Number of P	Mean	SD	Number of P	Mean	SD	Number of P
Karinen et al. 2006	53	15	9	43	15	103	38	14	32	Adults
Zubillaga et al. 2002				3.43	3.36	69	2.84	3.1	63	Children
Nenna et al. 2008	10.9	9.5	13	7.8	5.9	85	6.5	8.65	26	Children
Vermuelen et al. 2009	4.5	3.4	10	3.8	2.4	16	5	4	45	Children
				4.6	3.4	42
Akar et al. 2015	11	6.9	5	8.2	4.4	24	6.3	3.8	7	Children
Clinical presentation
Study	Zero dose		Single dose		Double dose		Subgroups
	Classical	Non-classical	Classical	Non-classical	Classical	Non-classical
Zubillaga et al. 2002			44	25	51	12	Children
Nenna et al. 2008	8	5	65	20	21	5	Children
Congia et al. 1994	1	0	16	15	19	11	Children and adults
Gudjonsdottír et al. 2009	4	2	18	34	16	24	Children and adults
Cakir et al. 2014	7	7	20	14	22	6	Children
Diarrhea
Study	Zero dose		Single dose		Double dose		Subgroups
	Diarrhea	No diarrhea	Diarrhea	No diarrhea	Diarrhea	No diarrhea
Greco et al. 1998	10	5	60	24	37	9	Children
Thomas et al. 2009	26	16	148	99	45	26	Adults
Hanif et al. 2017	2	1	2	3	2	2	Children
Vermuelen et al. 2009	5	5	24	34	22	23	Children
Ros et al. 2010	8	9	92	114	75	93	Children
Type 1 diabetes mellitus
Study	Zero dose		Single dose		Double dose		Subgroups
	T1DM	No T1DM	T1DM	No T1DM	T1DM	No T1DM
Bastos et al. 2017	6	24	19	33	7	9	Not reported
Schweiger et al. 2016	8	4	40	41	21	20	Children
Eller et al. 2006			0	3	1	2	Children and adults
Cabrera et al. 2018	1	13	6	97	4	75	Children
Viken et al. 2017	58	20	132	189	23	118	Children
