# Supplementary material for: Classical celiac disease is more frequent with a double dose of HLA-DQB1*02: A systematic review with meta-analysis
Source: PLoS One. 2019 Feb 14;14(2):e0212329. doi: 10.1371/journal.pone.0212329 (PMC6375622; doi:10.1371/journal.pone.0212329)
Supplement: S2 Appendix — (TXT) [file pone.0212329.s013.txt]

Embase
Session Results
.......................................................
No.  Query Results                                          Results  Date       
#15. #14 AND #1                                               2,254  22 Oct 2018
#14. #6 OR #9 OR #11 OR #12 OR #13                          369,266  22 Oct 2018
#13. 'dq2 in trans'                                               2  22 Oct 2018
#12. dqb1 OR dq2.5 OR dq2.2 OR dq7 OR dq8                    10,790  22 Oct 2018
#11. 'double dose' OR 'double dosage' OR 'single dose'       78,242  22 Oct 2018
     OR 'single dosage' OR 'zero dose' OR 'zero 
     dosage'
#10. ('double dose' OR 'single dose' OR zero) AND dose       86,457  22 Oct 2018
     OR 'double dosage' OR 'single dosage' OR 'zero 
     dosage'
#9.  'gene dose' OR 'gene dosage'                            22,955  22 Oct 2018
#8.  'gene dose'                                              1,303  22 Oct 2018
#7.  gene AND dose AND effect                                76,542  22 Oct 2018
#6.  homozyg* OR heterozyg*                                 262,109  22 Oct 2018
#5.  homozyg*                                               129,810  22 Oct 2018
#4.  homozygote*                                             37,131  22 Oct 2018
#3.  celiac AND patient*                                     25,557  22 Oct 2018
#2.  celiac AND disease                                      37,521  22 Oct 2018
#1.  celiac                                                  47,850  22 Oct 2018
.......................................................
